# Supplementary material for: Brain distribution of dipeptide repeat proteins in frontotemporal lobar degeneration and motor neurone disease associated with expansions in C9ORF72
Source: Acta Neuropathol Commun. 2014 Jun 20;2:70. doi: 10.1186/2051-5960-2-70 (PMC4229740; doi:10.1186/2051-5960-2-70)
Supplement: Supplementary file 1 — Additional file 1: Selected clinical, pathological and genetic details for 40 cases of Frontotemporal Lobar degeneration and 27 cases of Motor Neurone disease. (XLSX 18 KB) [file 40478_2014_142_MOESM1_ESM.xlsx]

## Sheet: Sheet1
case ID#	MRC ID#	clin diagnosis	path diagnosis	Gender	Onset (y)	Death (y)	Duration (y)	Mutation	APOE	TMEM106B
1	BBN_5681	FTD	FTLD-TDP A	M	49	58	9	C9ORF72	3,3	TT
2	BBN_5706	FTD	FTLD-TDP A	M	60	68	8	C9ORF72	3,4	TT
3	BBN_5719	FTD	FTLD-TDP A	F	59	64	5	C9ORF72	3,3	TC
4	BBN_5752	FTD	FTLD-TDP A	M	64	72	8	C9ORF72	3,3	TC
5	BBN_5762	FTD	FTLD-TDP A	M	78	82	4	C9ORF72	na	na
6	BBN_5774	FTD	FTLD-TDP A	M	63	65	2	C9ORF72	3,4	na
7	BBN_5739	FTD	FTLD-TDP A	M	62	67	5	C9ORF72	3,3	na
8	BBN_14793	FTD	FTLD-TDP A	M	54	65	11	C9ORF72	3,3	TT
9	BBN_5756	FTD	FTLD-TDP B	F	52	70	18	C9ORF72	3,3	TC
10	BBN_5771	FTD+MND	FTLD-TDP B	F	63	65	2	C9ORF72	3,3	na
11	BBN_5772	FTD+MND	FTLD-TDP B	F	68	73	5	C9ORF72	3,4	na
12	BBN_5691	FTD+MND	FTLD-TDP B	M	60	62	2	C9ORF72	3,3	na
13	BBN_5663	FTD+MND	FTLD-TDP B	M	57	59	2	C9ORF72	3,3	TT
14	BBN_4253	FTD+MND	FTLD-TDP B	F	53	59	6	C9ORF72	na	na
15	BBN_5666	PNFA	FTLD-TDP A	M	55	71	16	V452WfsX38	3,4	na
16	BBN_5677	PNFA	FTLD-TDP A	M	62	70	8	V452WfsX38	3,4	na
17	BBN_5705	FTD	FTLD-TDP A	F	53	67	14	V452WfsX38	3,3	TT
18	BBN_5742	PNFA	FTLD-TDP A	M	66	71	5	V452WfsX38	3,4	TT
19	BBN_10260	PNFA	FTLD-TDP A	M	62	72	10	V452WfsX38	3,3	TT
20	BBN_5660	FTD	FTLD-TDP A	F	53	71	18	V452WfsX38	3,3	TC
21	BBN_5773	FTD	FTLD-TDP A	M	66	73	7	Q130SfsX124	3,3	TC
22	BBN_5715	PNFA	FTLD-TDP A	F	63	71	8	Q130SfsX124	3,3	TT
23	BBN_5727	PNFA	FTLD-TDP A	M	66	73	7	C31LfsX34	3,3	TT
24	BBN_5718	FTD	FTLD-TDP A	M	59	66	7	R493X	3,3	TC
25	BBN_5675	FTD	FTLD-TDP A	F	51	61	10	R493X	na	na
26	BBN_5686	FTD	FTLD-TDP A	F	60	66	6	Q468X	3,3	TC
27	BBN_5734	FTD	FTLD-TDP A	M	69	75	6	nil	3,3	TT
28	BBN_5685	PNFA	FTLD-TDP A	M	68	78	10	nil	3,4	na
29	BBN_5757	PNFA	FTLD-TDP A	F	66	77	11	nil	3,3	na
30	BBN_5753	FTD	FTLD-TDP A	F	66	72	6	nil	3,3	na
31	BBN_5661	FTD+MND	FTLD-TDP B	M	43	45	2	nil	3,4	TT
32	BBN_5676	FTD	FTLD-TDP B	M	60	68	8	nil	3,3	TT
33	BBN_5701	FTD	FTLD-TDP B	M	45	51	6	nil	3,4	TT
34	BBN_5721	FTD+MND	FTLD-TDP B	M	58	69	11	nil	3,3	TT
35	BBN_5732	FTD+MND	FTLD-TDP B	F	50	52	3	nil	3,4	TT
36	BBN_5729	FTD	FTLD-TDP B	M	68	74	6	nil	2,3	TC
37	BBN_5764	FTD+MND	FTLD-TDP B	M	61	65	4	nil	3,3	na
38	BBN_5723	FTD+MND	FTLD-TDP B	M	63	66	3	nil	3,3	CC
39	BBN_5684	PNFA	FTLD-TDP B	M	62	76	14	nil	4,4	na
40	BBN_5768	FTD+MND	FTLD-TDP B	M	66	68	2	nil	3,3	TC
41	BBN_3212	MND	MND	M	60	65	5	C9ORF72	3,4	TT
42	BBN_3340	MND	MND	M	40	45	5	C9ORF72	3,3	na
43	BBN_3344	MND	MND	M	53	55	2	C9ORF72	3,3	na
44	BBN_16615	MND	MND	F	63	64	1	C9ORF72	na	na
45	BBN_10306	MND	MND	M	62	64	2	C9ORF72	na	na
46	BBN_16304	MND	MND	M	57	59	2	C9ORF72	na	na
47	BBN_16651	MND	MND	M	na	51	na	C9ORF72	na	na
48	BBN_3043	MND	MND	M	na	45	na	nil	3,3	na
49	BBN_3158	MND	MND	M	na	na	na	nil	3,3	na
50	BBN_3106	MND	MND	F	na	na	na	nil	3,3	na
51	BBN_3268	MND	MND	M	na	na	na	nil	3,3	na
52	BBN_3297	MND	MND	F	na	83	na	nil	3,3	na
53	BBN_3307	MND	MND	M	67	72	5	nil	3,3	na
54	BBN_3315	MND	MND	M	na	67	na	nil	3,3	na
55	BBN_3317	MND	MND	M	na	na	na	nil	3,3	na
56	BBN_3330	MND	MND	F	na	na	na	nil	3,3	na
57	BBN_3334	MND	MND	M	66	67	1	nil	3,3	TT
58	BBN_3341	MND	MND	F	82	85	3	nil	3,4	na
59	BBN_3342	MND	MND	F	65	67	2	nil	3,3	na
60	BBN_3418	MND	MND	F	36	39	3	nil	3,3	na
61	BBN_3429	MND	MND	M	50	52	2	nil	3,4	na
62	BBN_3436	MND	MND	M	50	51	1	nil	3,3	na
63	BBN_3456	MND	MND	F	55	58	3	nil	2,3	na
64	BBN_6065	MND	MND	M	53	55	2	nil	3,3	na
65	BBN_6078	MND	MND	M	50	52	2	nil	3,4	na
66	BBN_10257	MND	MND	M	74	77	3	nil	3,3	na
67	BBN_13803	MND	MND	F	67	69	2	nil	2,3	na
